# Supplementary material for: Identification, Classification and Characterization Analysis of FBXL Gene in Cotton
Source: Genes (Basel). 2022 Nov 23;13(12):2194. doi: 10.3390/genes13122194 (PMC9777894; doi:10.3390/genes13122194)
Supplement: Supplementary file 1 [file genes-13-02194-s001.zip › genes-1932548-supplementary/Supplementary table S1-S11.xlsx]

## Sheet: Table S1
Table S1 The characterization of four cotton species FBXL genes in this study.
Gene ID	Transcript ID	Chromosome	Length (bp)	Protein Length (aa)	Molecular Weight (MW)/(kDa)	Isoelectric Point(pI)	Predicted subcellular localization
Ga01G0835	Ga01G0835.1	Chr01	12752	873	99.828	7.846	PlasmaMembrane/Nuclear
Ga01G1418	Ga01G1418.1	Chr01	1605	534	57.356	8.409	Nuclear
Ga01G0823	Ga01G0823.1	Chr01	1433	419	47.384	8.33	PlasmaMembrane
Ga01G2485	Ga01G2485.1	Chr01	4191	675	73.939	8.131	PlasmaMembrane/Extracellular/Nuclear
Ga01G0837	Ga01G0837.1	Chr01	3068	438	50.227	9.021	PlasmaMembrane
Ga02G0243	Ga02G0243.1	Chr02	1635	544	59.062	8.168	Extracellular/Chloroplast/Nuclear
Ga02G0228	Ga02G0228.1	Chr02	1428	223	24.651	8.595	PlasmaMembrane/Extracellular
Ga03G0092	Ga03G0092.1	Chr03	3009	436	50.111	6.189	PlasmaMembrane
Ga03G0088	Ga03G0088.1	Chr03	2190	460	52.867	6.183	PlasmaMembrane
Ga03G2781	Ga03G2781.1	Chr03	1768	307	34.984	4.337	Nuclear
Ga03G0089	Ga03G0089.1	Chr03	1558	431	49.176	5.164	PlasmaMembrane
Ga05G0586	Ga05G0586.1	Chr05	2906	652	69.348	7.024	PlasmaMembrane/Extracellular
Ga05G0163	Ga05G0163.1	Chr05	2403	645	68.423	7.105	PlasmaMembrane/Extracellular
Ga05G2352	Ga05G2352.1	Chr05	2251	611	68.349	6.325	PlasmaMembrane/Nuclear/Cytoplasmic
Ga05G3725	Ga05G3725.1	Chr05	2095	447	51.191	8.008	Nuclear
Ga05G2186	Ga05G2186.1	Chr05	1605	534	57.378	8.526	Nuclear
Ga05G3726	Ga05G3726.1	Chr05	2092	446	51.094	8.008	Nuclear
Ga06G0927	Ga06G0927.1	Chr06	5619	935	103.637	5.502	PlasmaMembrane/Extracellular/Nuclear
Ga06G1125	Ga06G1125.1	Chr06	2774	651	69.585	7.077	Extracellular
Ga06G0337	Ga06G0337.1	Chr06	1001	287	32.866	5.066	Nuclear/Cytoplasmic
Ga06G0223	Ga06G0223.1	Chr06	1587	528	56.78	8.383	Nuclear
Ga07G0442	Ga07G0442.1	Chr07	1947	648	69.557	7.901	PlasmaMembrane/Extracellular
Ga07G2675	Ga07G2675.1	Chr07	2245	579	65.195	7.736	Mitochondrial
Ga07G2587	Ga07G2587.1	Chr07	1419	472	52.022	7.383	PlasmaMembrane
Ga07G0212	Ga07G0212.1	Chr07	5544	918	100.875	5.396	PlasmaMembrane/Extracellular/Nuclear
Ga07G2428	Ga07G2428.1	Chr07	3947	594	64.689	7.437	Nuclear
Ga07G0341	Ga07G0341.1	Chr07	1845	614	66.089	7.987	PlasmaMembrane/Extracellular
Ga07G2429	Ga07G2429.1	Chr07	3850	598	64.865	7.477	Nuclear
Ga08G2804	Ga08G2804.1	Chr08	2747	636	67.622	7.158	PlasmaMembrane/Extracellular
Ga08G0844	Ga08G0844.1	Chr08	2681	586	65.954	6.583	PlasmaMembrane
Ga08G0350	Ga08G0350.1	Chr08	5777	919	98.217	7.402	PlasmaMembrane/Chloroplast
Ga08G1637	Ga08G1637.1	Chr08	1993	456	50.654	7.704	Extracellular
Ga08G2605	Ga08G2605.1	Chr08	1404	467	52.621	7.151	Nuclear
Ga08G1376	Ga08G1376.1	Chr08	2607	586	65.601	5.312	PlasmaMembrane
Ga08G0500	Ga08G0500.1	Chr08	2263	587	65.895	5.588	PlasmaMembrane/Nuclear
Ga09G2642	Ga09G2642.1	Chr09	3608	608	66.261	8.028	PlasmaMembrane/Extracellular
Ga10G0163	Ga10G0163.1	Chr10	3259	590	66.694	7.497	PlasmaMembrane/Cytoplasmic
Ga10G2078	Ga10G2078.1	Chr10	1638	545	59.344	8.253	Chloroplast/Nuclear
Ga10G2858	Ga10G2858.1	Chr10	3059	586	65.714	6.297	PlasmaMembrane/Extracellular
Ga11G3411	Ga11G3411.1	Chr11	2162	572	64.445	7.483	Mitochondrial/Cytoplasmic
Ga11G0805	Ga11G0805.1	Chr11	3055	544	62.464	8.519	PlasmaMembrane/Nuclear
Ga11G2809	Ga11G2809.1	Chr11	2905	585	65.689	6.803	PlasmaMembrane/Cytoplasmic
Ga11G0626	Ga11G0626.1	Chr11	2558	440	50.819	9.406	PlasmaMembrane/Mitochondrial
Ga12G2293	Ga12G2293.1	Chr12	1021	228	25.158	8.229	PlasmaMembrane
Ga12G2676	Ga12G2676.1	Chr12	3771	639	71.188	5.576	Nuclear/Cytoplasmic
Ga13G2285	Ga13G2285.1	Chr13	2790	639	68.522	7.962	PlasmaMembrane/Extracellular
Ga13G1760	Ga13G1760.1	Chr13	1658	460	52.916	8.161	Nuclear
Ga13G1207	Ga13G1207.1	Chr13	1483	421	48.093	4.91	PlasmaMembrane
Ga14G0034	Ga14G0034.1	tig00000254	2640	666	72.658	7.952	Extracellular/Nuclear
Ga14G0395	Ga14G0395.1	tig00004569	2239	615	68.948	5.538	PlasmaMembrane/Nuclear
Ga14G1448	Ga14G1448.1	tig00013637	3492	589	66.609	5.867	Nuclear/Cytoplasmic
Gorai.001G033400	Gorai.001G033400.1	Chr01	2181	613	66.168	8.258	PlasmaMembrane/Extracellular
Gorai.001G042600	Gorai.001G042600.1	Chr01	2965	641	68.604	7.87	PlasmaMembrane/Extracellular
Gorai.001G273700	Gorai.001G273700.1	Chr01	3283	572	64.294	7.964	Mitochondrial
Gorai.001G243100	Gorai.001G243100.1	Chr01	4430	597	64.739	7.21	Nuclear
Gorai.001G020200	Gorai.001G020200.1	Chr01	7615	1005	110.697	4.655	PlasmaMembrane/Extracellular/Nuclear
Gorai.001G265000	Gorai.001G265000.1	Chr01	2782	468	51.869	7.59	PlasmaMembrane/Extracellular/Nuclear
Gorai.001G243000	Gorai.001G243000.1	Chr01	4467	597	64.957	7.7	Nuclear
Gorai.002G133700	Gorai.002G133700.1	Chr02	3607	534	57.417	8.525	Nuclear
Gorai.002G086100	Gorai.002G086100.1	Chr02	1488	433	49.377	8.759	Nuclear
Gorai.002G086500	Gorai.002G086500.1	Chr02	1633	380	43.635	9.098	Nuclear/Mitochondrial
Gorai.002G086000	Gorai.002G086000.1	Chr02	3436	437	49.91	6.376	PlasmaMembrane/Cytoplasmic
Gorai.002G266900	Gorai.002G266900.1	Chr02	2709	694	75.78	8.273	Extracellular/Nuclear
Gorai.002G084900	Gorai.002G084900.1	Chr02	1439	421	47.662	8.656	PlasmaMembrane
Gorai.003G025500	Gorai.003G025500.1	Chr03	2815	223	24.624	8.782	PlasmaMembrane
Gorai.003G150800	Gorai.003G150800.1	Chr03	5039	709	77.604	7.682	PlasmaMembrane/Extracellular/Nuclear
Gorai.004G276800	Gorai.004G276800.1	Chr04	3551	636	67.623	7.454	PlasmaMembrane/Extracellular
Gorai.004G164500	Gorai.004G164500.1	Chr04	2781	456	50.509	6.938	Extracellular
Gorai.004G256300	Gorai.004G256300.1	Chr04	2379	467	52.591	6.949	Nuclear
Gorai.004G085900	Gorai.004G085900.1	Chr04	4020	586	65.936	6.423	PlasmaMembrane/Cytoplasmic
Gorai.004G053500	Gorai.004G053500.1	Chr04	4961	587	65.824	5.953	PlasmaMembrane
Gorai.004G140500	Gorai.004G140500.1	Chr04	3362	586	65.587	5.309	PlasmaMembrane
Gorai.005G267100	Gorai.005G267100.1	Chr05	2618	322	36.761	4.453	Nuclear
Gorai.005G081800	Gorai.005G081800.1	Chr05	3356	600	68.326	7.062	Cytoplasmic
Gorai.005G010700	Gorai.005G010700.1	Chr05	1402	377	43.151	5.852	PlasmaMembrane
Gorai.005G010900	Gorai.005G010900.1	Chr05	2505	430	49.16	4.693	PlasmaMembrane
Gorai.005G011000	Gorai.005G011000.1	Chr05	3257	429	48.624	6.576	PlasmaMembrane
Gorai.005G010600	Gorai.005G010600.1	Chr05	4043	419	47.208	7.486	PlasmaMembrane
Gorai.005G010500	Gorai.005G010500.1	Chr05	2232	498	57.007	6.686	PlasmaMembrane
Gorai.006G255600	Gorai.006G255600.1	Chr06	4159	607	65.865	7.709	Extracellular
Gorai.007G304900	Gorai.007G304900.1	Chr07	3534	545	62.648	8.076	Nuclear
Gorai.007G131300	Gorai.007G131300.1	Chr07	3629	585	65.528	5.913	PlasmaMembrane/Cytoplasmic
Gorai.007G326800	Gorai.007G326800.1	Chr07	1772	484	55.835	6.563	PlasmaMembrane
Gorai.007G072400	Gorai.007G072400.1	Chr07	3090	572	64.333	7.848	Mitochondrial
Gorai.007G321500	Gorai.007G321500.1	Chr07	1498	424	48.554	8.673	Nuclear
Gorai.008G038000	Gorai.008G038000.1	Chr08	4437	638	70.979	5.766	Extracellular/Nuclear/Cytoplasmic
Gorai.008G077500	Gorai.008G077500.1	Chr08	1774	228	25.039	8.594	PlasmaMembrane
Gorai.009G215400	Gorai.009G215400.1	Chr09	2068	534	57.373	8.469	Nuclear
Gorai.009G058000	Gorai.009G058000.1	Chr09	3355	652	69.229	7.151	PlasmaMembrane/Extracellular
Gorai.009G274400	Gorai.009G274400.1	Chr09	3622	432	49.942	7.011	PlasmaMembrane/Mitochondrial
Gorai.009G017100	Gorai.009G017100.1	Chr09	3383	645	68.484	7.233	PlasmaMembrane/Extracellular
Gorai.009G232000	Gorai.009G232000.1	Chr09	3492	611	68.297	6.164	Nuclear/Cytoplasmic
Gorai.010G022900	Gorai.010G022900.1	Chr10	2297	528	56.616	8.583	Nuclear
Gorai.010G096600	Gorai.010G096600.1	Chr10	6644	932	103.553	5.643	PlasmaMembrane/Extracellular
Gorai.010G039200	Gorai.010G039200.1	Chr10	999	273	31.15	4.706	Cytoplasmic
Gorai.010G039100	Gorai.010G039100.1	Chr10	1620	308	35.352	6.365	PlasmaMembrane/Cytoplasmic
Gorai.010G039000	Gorai.010G039000.1	Chr10	1482	255	29.101	7.318	PlasmaMembrane/Extracellular
Gorai.010G036400	Gorai.010G036400.1	Chr10	3515	615	69.054	5.676	PlasmaMembrane/Nuclear
Gorai.010G114900	Gorai.010G114900.1	Chr10	3720	672	71.759	6.979	PlasmaMembrane/Extracellular
Gorai.011G106600	Gorai.011G106600.1	Chr11	1991	545	59.17	8.118	Chloroplast/Nuclear
Gorai.011G279900	Gorai.011G279900.1	Chr11	3963	590	66.676	7.125	PlasmaMembrane
Gorai.011G023100	Gorai.011G023100.1	Chr11	3268	586	65.793	6.357	PlasmaMembrane/Extracellular
Gorai.012G075700	Gorai.012G075700.1	Chr12	4492	591	66.958	6.303	Cytoplasmic
Gorai.013G102700	Gorai.013G102700.1	Chr13	2264	421	48.12	4.91	PlasmaMembrane/Cytoplasmic
Gorai.013G215000	Gorai.013G215000.1	Chr13	3240	639	68.368	7.812	PlasmaMembrane/Extracellular
Gorai.013G162200	Gorai.013G162200.1	Chr13	8455	442	51.273	9.009	Nuclear
Gorai.013G161700	Gorai.013G161700.1	Chr13	2001	265	30.84	8.677	PlasmaMembrane
Gorai.013G162600	Gorai.013G162600.1	Chr13	1825	460	52.757	8.421	Nuclear
GH_A01G0747	GH_A01G0747.1	A01	3728	483	55.33	7.994	PlasmaMembrane
GH_A01G0748	GH_A01G0748.1	A01	1486	433	49.274	8.517	PlasmaMembrane
GH_A01G0749	GH_A01G0749.1	A01	1495	438	50.059	8.751	PlasmaMembrane
GH_A01G1190	GH_A01G1190.1	A01	1605	534	57.357	8.349	Nuclear
GH_A01G2492	GH_A01G2492.1	A01	2636	666	72.757	8.022	Extracellular/Nuclear
GH_A02G0086	GH_A02G0086.1	A02	1339	371	41.996	5.077	PlasmaMembrane
GH_A02G1803	GH_A02G1803.1	A02	1635	544	58.973	8.125	Chloroplast/Nuclear
GH_A02G0082	GH_A02G0082.1	A02	1558	431	49.223	5.164	PlasmaMembrane
GH_A02G1818	GH_A02G1818.1	A02	1427	223	24.651	8.595	PlasmaMembrane/Extracellular
GH_A02G0085	GH_A02G0085.1	A02	1545	429	48.604	5.153	PlasmaMembrane/Cytoplasmic
GH_A03G2433	GH_A03G2433.1	A03	1768	307	34.954	4.376	Nuclear
GH_A03G0349	GH_A03G0349.1	A03	4191	675	73.995	8.131	PlasmaMembrane/Extracellular/Nuclear
GH_A04G0512	GH_A04G0512.1	A04	2084	509	58.312	7.235	Nuclear
GH_A04G0511	GH_A04G0511.1	A04	3358	474	54.611	8.175	Nuclear
GH_A05G1662	GH_A05G1662.1	A05	2648	589	67.714	6.851	PlasmaMembrane
GH_A05G0554	GH_A05G0554.1	A05	2904	652	69.533	7.158	PlasmaMembrane/Extracellular
GH_A05G3439	GH_A05G3439.1	A05	3492	589	66.738	6.019	Cytoplasmic
GH_A05G2247	GH_A05G2247.1	A05	1144	320	36.799	4.432	Nuclear/Cytoplasmic
GH_A05G2217	GH_A05G2217.1	A05	2251	611	68.383	6.325	PlasmaMembrane/Nuclear/Cytoplasmic
GH_A05G0157	GH_A05G0157.1	A05	2404	645	68.423	7.105	PlasmaMembrane/Extracellular
GH_A05G2613	GH_A05G2613.1	A05	2702	432	49.999	6.874	PlasmaMembrane/Mitochondrial
GH_A05G2065	GH_A05G2065.1	A05	1605	534	57.382	8.526	Nuclear
GH_A06G0371	GH_A06G0371.1	A06	1064	308	35.522	6.911	PlasmaMembrane/Extracellular
GH_A06G0372	GH_A06G0372.1	A06	1001	287	32.84	5.199	Extracellular/Nuclear/Cytoplasmic
GH_A06G0343	GH_A06G0343.1	A06	2238	615	69.026	5.825	PlasmaMembrane/Nuclear
GH_A06G0210	GH_A06G0210.1	A06	1587	528	56.823	8.383	Nuclear
GH_A06G0373	GH_A06G0373.1	A06	983	281	32.048	7.237	Nuclear
GH_A06G0908	GH_A06G0908.1	A06	5623	976	108.185	5.301	PlasmaMembrane/Extracellular/Nuclear
GH_A06G1073	GH_A06G1073.1	A06	2774	651	69.58	7.212	Extracellular
GH_A06G0370	GH_A06G0370.1	A06	802	218	24.532	6.612	Extracellular/Nuclear
GH_A07G0202	GH_A07G0202.1	A07	5807	1009	111.067	4.72	PlasmaMembrane/Extracellular/Nuclear
GH_A07G2363	GH_A07G2363.1	A07	3944	594	64.663	7.437	Nuclear
GH_A07G0419	GH_A07G0419.1	A07	2085	641	68.689	7.931	PlasmaMembrane/Extracellular
GH_A07G2364	GH_A07G2364.1	A07	3853	598	64.871	7.346	Nuclear
GH_A07G0329	GH_A07G0329.1	A07	1845	614	66.113	8.05	PlasmaMembrane/Extracellular
GH_A07G2611	GH_A07G2611.1	A07	2245	579	65.229	7.736	Mitochondrial
GH_A07G2522	GH_A07G2522.1	A07	1419	472	52.025	7.577	PlasmaMembrane
GH_A08G0792	GH_A08G0792.1	A08	2683	586	65.915	6.502	PlasmaMembrane/Cytoplasmic
GH_A08G2517	GH_A08G2517.1	A08	1404	467	52.62	7.582	Nuclear
GH_A08G2719	GH_A08G2719.1	A08	2563	620	65.877	7.576	PlasmaMembrane/Extracellular
GH_A08G1636	GH_A08G1636.1	A08	1995	456	50.655	7.4	Extracellular
GH_A08G0483	GH_A08G0483.1	A08	2263	587	65.896	5.953	PlasmaMembrane
GH_A08G1389	GH_A08G1389.1	A08	2607	586	65.624	5.427	PlasmaMembrane
GH_A09G2525	GH_A09G2525.1	A09	4801	592	64.346	7.652	Extracellular
GH_A09G0520	GH_A09G0520.1	A09	2266	305	35.472	7.791	PlasmaMembrane/Nuclear/Cytoplasmic
GH_A10G0227	GH_A10G0227.1	A10	3055	586	65.714	6.297	PlasmaMembrane/Extracellular
GH_A10G0913	GH_A10G0913.1	A10	1638	545	59.306	8.253	Chloroplast/Nuclear
GH_A10G2535	GH_A10G2535.1	A10	3256	590	66.698	7.497	PlasmaMembrane/Cytoplasmic
GH_A11G0655	GH_A11G0655.1	A11	2162	572	64.461	7.483	Mitochondrial/Cytoplasmic
GH_A11G0545	GH_A11G0545.1	A11	1419	320	36.075	4.289	Cytoplasmic
GH_A11G3047	GH_A11G3047.1	A11	1533	455	52.734	7.843	PlasmaMembrane
GH_A11G1227	GH_A11G1227.1	A11	2864	585	65.643	6.919	PlasmaMembrane/Cytoplasmic
GH_A12G0346	GH_A12G0346.1	A12	3771	639	71.225	5.89	Nuclear/Cytoplasmic
GH_A12G0752	GH_A12G0752.1	A12	1021	228	25.121	8.414	PlasmaMembrane
GH_A13G1650	GH_A13G1650.1	A13	1659	460	52.916	8.161	Nuclear
GH_A13G2113	GH_A13G2113.1	A13	2787	639	68.403	7.962	PlasmaMembrane/Extracellular
GH_A13G1110	GH_A13G1110.1	A13	1479	421	48.079	4.91	PlasmaMembrane
GH_A13G1643	GH_A13G1643.1	A13	1506	441	50.922	7.084	PlasmaMembrane
GH_A13G1638	GH_A13G1638.1	A13	1652	459	52.362	8.568	Nuclear
GH_D01G0748	GH_D01G0748.1	D01	1517	436	50.039	8.201	PlasmaMembrane/Mitochondrial
GH_D01G0740	GH_D01G0740.1	D01	1421	415	47.057	8.514	PlasmaMembrane
GH_D01G2567	GH_D01G2567.1	D01	2636	666	72.646	8.036	Extracellular/Nuclear
GH_D01G1258	GH_D01G1258.1	D01	1605	534	57.545	8.496	Nuclear
GH_D01G2028	GH_D01G2028.1	D01	1467	419	47.502	7.29	Extracellular/Cytoplasmic
GH_D02G0090	GH_D02G0090.1	D02	4311	733	81.078	5.235	PlasmaMembrane
GH_D02G0091	GH_D02G0091.1	D02	6612	501	57.171	7.469	PlasmaMembrane
GH_D02G0094	GH_D02G0094.1	D02	1540	428	48.51	6.576	PlasmaMembrane
GH_D02G2595	GH_D02G2595.1	D02	1699	307	35.051	4.287	Nuclear
GH_D02G0089	GH_D02G0089.1	D02	1227	346	39.538	6.425	PlasmaMembrane
GH_D02G0093	GH_D02G0093.1	D02	1716	486	55.887	4.503	PlasmaMembrane
GH_D03G0241	GH_D03G0241.1	D03	1545	223	24.571	8.502	PlasmaMembrane/Extracellular
GH_D03G1624	GH_D03G1624.1	D03	4164	675	73.941	7.959	PlasmaMembrane/Extracellular/Nuclear
GH_D03G0256	GH_D03G0256.1	D03	2028	514	55.87	7.652	Chloroplast/Nuclear
GH_D04G0696	GH_D04G0696.1	D04	3531	591	66.988	6.303	Cytoplasmic
GH_D05G3540	GH_D05G3540.1	D05	1989	503	57.623	6.738	Nuclear
GH_D05G0561	GH_D05G0561.1	D05	2898	652	69.083	7.151	PlasmaMembrane/Extracellular
GH_D05G1692	GH_D05G1692.1	D05	2659	563	64.333	6.818	PlasmaMembrane
GH_D05G2242	GH_D05G2242.1	D05	2250	611	68.316	6.203	Nuclear/Cytoplasmic
GH_D05G0161	GH_D05G0161.1	D05	2397	645	68.484	7.233	PlasmaMembrane/Extracellular
GH_D05G2095	GH_D05G2095.1	D05	1608	535	57.437	8.496	Nuclear
GH_D05G2273	GH_D05G2273.1	D05	1186	320	36.766	4.393	Nuclear/Cytoplasmic
GH_D05G2637	GH_D05G2637.1	D05	2701	432	49.928	7.011	PlasmaMembrane/Mitochondrial
GH_D05G3541	GH_D05G3541.1	D05	2676	474	54.476	8.284	Nuclear
GH_D06G0349	GH_D06G0349.1	D06	1064	308	35.373	6.227	PlasmaMembrane/Chloroplast
GH_D06G0906	GH_D06G0906.1	D06	5524	971	107.793	5.196	PlasmaMembrane/Extracellular/Nuclear
GH_D06G0348	GH_D06G0348.1	D06	913	255	28.994	6.237	PlasmaMembrane/Extracellular
GH_D06G1092	GH_D06G1092.1	D06	2985	672	71.718	7.364	PlasmaMembrane/Extracellular
GH_D06G0328	GH_D06G0328.1	D06	2240	615	69.11	5.549	Nuclear
GH_D06G0350	GH_D06G0350.1	D06	998	286	32.684	4.508	Cytoplasmic
GH_D06G0195	GH_D06G0195.1	D06	1587	528	56.702	8.525	Nuclear
GH_D07G2305	GH_D07G2305.1	D07	3948	597	64.826	7.7	Nuclear
GH_D07G0214	GH_D07G0214.1	D07	5826	1005	110.835	4.641	PlasmaMembrane/Extracellular/Nuclear
GH_D07G2465	GH_D07G2465.1	D07	1419	472	52.175	7.433	PlasmaMembrane/Extracellular
GH_D07G0337	GH_D07G0337.1	D07	1845	614	66.11	8.111	PlasmaMembrane/Extracellular
GH_D07G2307	GH_D07G2307.1	D07	3840	597	64.767	7.21	Nuclear
GH_D07G0421	GH_D07G0421.1	D07	1270	370	39.968	8.676	PlasmaMembrane/Chloroplast
GH_D07G2552	GH_D07G2552.1	D07	2224	572	64.354	7.963	Mitochondrial
GH_D08G1648	GH_D08G1648.1	D08	1992	456	50.557	6.938	PlasmaMembrane/Extracellular
GH_D08G0784	GH_D08G0784.1	D08	2683	586	65.908	6.26	PlasmaMembrane/Cytoplasmic
GH_D08G1411	GH_D08G1411.1	D08	2611	586	65.571	5.431	PlasmaMembrane
GH_D08G2716	GH_D08G2716.1	D08	2375	636	67.736	7.466	PlasmaMembrane/Extracellular
GH_D08G0497	GH_D08G0497.1	D08	2263	587	65.671	5.591	PlasmaMembrane
GH_D08G2524	GH_D08G2524.1	D08	1404	467	52.598	7.14	Nuclear
GH_D09G2461	GH_D09G2461.1	D09	3718	607	65.932	7.79	Extracellular
GH_D10G1048	GH_D10G1048.1	D10	1638	545	59.215	8.248	Chloroplast
GH_D10G0239	GH_D10G0239.1	D10	3042	586	65.869	6.205	PlasmaMembrane
GH_D10G2666	GH_D10G2666.1	D10	3320	590	66.81	7.296	PlasmaMembrane/Cytoplasmic
GH_D11G0573	GH_D11G0573.1	D11	1398	320	36.23	4.289	Cytoplasmic
GH_D11G3076	GH_D11G3076.1	D11	1208	374	43.622	7.465	PlasmaMembrane
GH_D11G3232	GH_D11G3232.1	D11	1498	442	51.086	9.029	PlasmaMembrane/Mitochondrial
GH_D11G0684	GH_D11G0684.1	D11	2168	572	64.283	7.928	Mitochondrial
GH_D11G1257	GH_D11G1257.1	D11	2896	585	65.486	5.912	PlasmaMembrane/Cytoplasmic
GH_D11G3284	GH_D11G3284.1	D11	3730	722	82.508	8.524	PlasmaMembrane
GH_D12G0364	GH_D12G0364.1	D12	3784	639	71.079	5.766	Extracellular/Nuclear/Cytoplasmic
GH_D12G0988	GH_D12G0988.1	D12	1032	228	25.039	8.594	PlasmaMembrane
GH_D13G1600	GH_D13G1600.1	D13	1658	460	52.656	8.459	Nuclear
GH_D13G0935	GH_D13G0935.1	D13	1480	421	48.12	4.91	PlasmaMembrane/Cytoplasmic
GH_D13G1598	GH_D13G1598.1	D13	837	249	28.624	9.168	Nuclear
GH_D13G2094	GH_D13G2094.1	D13	2786	639	68.418	7.735	PlasmaMembrane/Extracellular
GH_D02G2630	GH_D02G2630.1	scaffold31727_obj_D02	1115	341	38.97	5.783	PlasmaMembrane
GH_A13G2676	GH_A13G2676.1	scaffold467_obj_A13	1659	460	52.916	8.161	Nuclear
GB_A01G0744	GB_A01G0744.1	A01	3676	483	55.36	8.028	PlasmaMembrane
GB_A01G1214	GB_A01G1214.1	A01	1605	534	57.384	8.409	Nuclear
GB_A01G2600	GB_A01G2600.1	A01	2637	666	72.771	8.022	Extracellular/Nuclear
GB_A01G0746	GB_A01G0746.1	A01	1495	438	50.045	8.751	PlasmaMembrane
GB_A02G0078	GB_A02G0078.1	A02	573	190	21.609	7.177	PlasmaMembrane
GB_A02G1851	GB_A02G1851.1	A02	1428	223	24.596	8.411	PlasmaMembrane/Extracellular
GB_A02G0077	GB_A02G0077.1	A02	4844	762	87.129	5.045	PlasmaMembrane
GB_A02G1835	GB_A02G1835.1	A02	2022	513	55.724	7.847	Chloroplast/Nuclear
GB_A02G0081	GB_A02G0081.1	A02	1339	371	41.995	5.377	PlasmaMembrane
GB_A03G2516	GB_A03G2516.1	A03	1768	307	34.954	4.376	Nuclear
GB_A03G0337	GB_A03G0337.1	A03	4191	675	74.014	8.186	PlasmaMembrane/Extracellular/Nuclear
GB_A04G0518	GB_A04G0518.1	A04	2083	509	58.326	7.377	Nuclear
GB_A04G0519	GB_A04G0519.1	A04	3903	474	54.61	8.379	Nuclear
GB_A04G0516	GB_A04G0516.1	A04	3905	474	54.611	8.175	Nuclear
GB_A04G0517	GB_A04G0517.1	A04	2083	509	58.326	7.377	Nuclear
GB_A05G2249	GB_A05G2249.1	A05	2251	611	68.394	6.28	PlasmaMembrane/Nuclear/Cytoplasmic
GB_A05G0155	GB_A05G0155.1	A05	2404	645	68.423	7.105	PlasmaMembrane/Extracellular
GB_A05G0558	GB_A05G0558.1	A05	2904	652	69.46	6.812	PlasmaMembrane/Extracellular
GB_A05G2095	GB_A05G2095.1	A05	1605	534	57.364	8.526	Nuclear
GB_A05G1684	GB_A05G1684.1	A05	2648	563	64.621	6.818	PlasmaMembrane
GB_A05G2278	GB_A05G2278.1	A05	1142	320	36.751	4.402	Nuclear/Cytoplasmic
GB_A05G2651	GB_A05G2651.1	A05	2702	431	49.845	6.62	PlasmaMembrane/Mitochondrial
GB_A05G3502	GB_A05G3502.1	A05	3496	589	66.778	6.019	Cytoplasmic
GB_A06G0381	GB_A06G0381.1	A06	1001	287	32.909	5.365	Extracellular/Nuclear/Cytoplasmic
GB_A06G0380	GB_A06G0380.1	A06	1064	308	35.446	6.911	PlasmaMembrane/Cytoplasmic
GB_A06G0216	GB_A06G0216.1	A06	1587	528	56.823	8.383	Nuclear
GB_A06G0350	GB_A06G0350.1	A06	2238	615	69.111	5.972	PlasmaMembrane/Nuclear
GB_A06G1119	GB_A06G1119.1	A06	3524	657	70.166	7.082	Extracellular
GB_A06G0379	GB_A06G0379.1	A06	5990	224	25.921	6.09	Nuclear
GB_A06G0945	GB_A06G0945.1	A06	5622	976	108.153	5.179	PlasmaMembrane/Extracellular/Nuclear
GB_A06G0382	GB_A06G0382.1	A06	983	281	32.071	7.271	Nuclear
GB_A07G2692	GB_A07G2692.1	A07	2245	579	65.229	7.736	Mitochondrial
GB_A07G2604	GB_A07G2604.1	A07	1419	472	52.048	7.397	PlasmaMembrane
GB_A07G2452	GB_A07G2452.1	A07	3942	593	64.501	7.437	Nuclear
GB_A07G2453	GB_A07G2453.1	A07	3853	598	64.842	7.231	Nuclear
GB_A07G0196	GB_A07G0196.1	A07	5812	1009	111.061	4.695	PlasmaMembrane/Extracellular/Nuclear
GB_A07G0410	GB_A07G0410.1	A07	11118	653	70.014	7.916	PlasmaMembrane/Extracellular
GB_A07G0320	GB_A07G0320.1	A07	1845	614	66.145	8.05	PlasmaMembrane/Extracellular
GB_A08G0808	GB_A08G0808.1	A08	2683	586	65.916	6.583	PlasmaMembrane
GB_A08G2632	GB_A08G2632.1	A08	1404	467	52.639	7.151	Nuclear
GB_A08G0342	GB_A08G0342.1	A08	5777	919	98.203	6.81	PlasmaMembrane/Chloroplast
GB_A08G1465	GB_A08G1465.1	A08	2607	586	65.624	5.427	PlasmaMembrane
GB_A08G2831	GB_A08G2831.1	A08	2563	636	67.652	7.158	PlasmaMembrane/Extracellular
GB_A08G1723	GB_A08G1723.1	A08	1995	456	50.613	7.4	Extracellular
GB_A09G2635	GB_A09G2635.1	A09	4825	592	64.287	7.567	Extracellular
GB_A10G0950	GB_A10G0950.1	A10	1638	545	59.168	8.12	Chloroplast/Nuclear
GB_A10G2709	GB_A10G2709.1	A10	3259	590	66.688	7.814	PlasmaMembrane/Cytoplasmic
GB_A10G0221	GB_A10G0221.1	A10	3057	586	65.74	6.204	PlasmaMembrane/Extracellular
GB_A11G3119	GB_A11G3119.1	A11	1521	455	52.632	7.843	PlasmaMembrane
GB_A11G3274	GB_A11G3274.1	A11	1497	442	50.98	9.417	Nuclear
GB_A11G0554	GB_A11G0554.1	A11	1415	320	36.121	4.289	Cytoplasmic
GB_A11G0673	GB_A11G0673.1	A11	2162	572	64.461	7.483	Mitochondrial/Cytoplasmic
GB_A11G3348	GB_A11G3348.1	A11	5137	994	115.036	9.456	Nuclear/Cytoplasmic
GB_A12G0778	GB_A12G0778.1	A12	1019	228	25.135	8.414	PlasmaMembrane
GB_A12G0350	GB_A12G0350.1	A12	3771	639	71.307	5.969	Nuclear/Cytoplasmic
GB_A13G1211	GB_A13G1211.1	A13	1482	421	48.079	4.91	PlasmaMembrane
GB_A13G2248	GB_A13G2248.1	A13	2790	639	68.555	8.029	PlasmaMembrane/Extracellular
GB_A13G1710	GB_A13G1710.1	A13	1506	441	50.922	7.084	PlasmaMembrane
GB_A13G1719	GB_A13G1719.1	A13	2217	449	50.998	9.933	PlasmaMembrane/Mitochondrial
GB_A13G1707	GB_A13G1707.1	A13	1659	460	52.88	7.988	Nuclear
GB_A13G1717	GB_A13G1717.1	A13	1481	401	45.753	7.847	PlasmaMembrane/Nuclear
GB_D01G1305	GB_D01G1305.1	D01	1605	534	57.491	8.496	Nuclear
GB_D01G0770	GB_D01G0770.1	D01	1421	415	47.027	8.563	PlasmaMembrane
GB_D01G2123	GB_D01G2123.1	D01	1467	419	47.502	7.29	Extracellular/Cytoplasmic
GB_D01G2659	GB_D01G2659.1	D01	2639	666	72.646	8.036	Extracellular/Nuclear
GB_D02G0096	GB_D02G0096.1	D02	1966	501	57.053	7.129	PlasmaMembrane
GB_D02G0100	GB_D02G0100.1	D02	1548	430	49.182	4.651	PlasmaMembrane
GB_D02G2648	GB_D02G2648.1	D02	1700	307	35.05	4.313	Nuclear
GB_D02G0097	GB_D02G0097.1	D02	1909	484	55.037	7.758	PlasmaMembrane
GB_D02G0756	GB_D02G0756.1	D02	2930	594	67.553	6.91	Cytoplasmic
GB_D03G0236	GB_D03G0236.1	D03	1546	223	24.571	8.502	PlasmaMembrane/Extracellular
GB_D03G1656	GB_D03G1656.1	D03	4148	675	74.051	8.088	PlasmaMembrane/Extracellular/Nuclear
GB_D03G0251	GB_D03G0251.1	D03	2032	514	55.899	7.652	Chloroplast/Nuclear
GB_D04G0718	GB_D04G0718.1	D04	3531	591	66.988	6.303	Chloroplast
GB_D05G0559	GB_D05G0559.1	D05	2897	652	69.125	7.179	PlasmaMembrane/Extracellular
GB_D05G2119	GB_D05G2119.1	D05	1608	535	57.497	8.523	Nuclear
GB_D05G2260	GB_D05G2260.1	D05	2250	611	68.263	6.075	Chloroplast/Nuclear
GB_D05G2290	GB_D05G2290.1	D05	1186	320	36.752	4.393	Nuclear/Cytoplasmic
GB_D05G1707	GB_D05G1707.1	D05	2659	563	64.333	6.818	PlasmaMembrane
GB_D05G0166	GB_D05G0166.1	D05	2399	645	68.484	7.233	PlasmaMembrane/Extracellular
GB_D05G3561	GB_D05G3561.1	D05	5928	906	104.161	7.227	Nuclear
GB_D05G2651	GB_D05G2651.1	D05	2701	431	49.8	6.87	PlasmaMembrane/Mitochondrial
GB_D06G0367	GB_D06G0367.1	D06	1064	308	35.371	6.079	PlasmaMembrane/Cytoplasmic
GB_D06G0345	GB_D06G0345.1	D06	2241	615	69.124	5.549	PlasmaMembrane/Nuclear
GB_D06G0950	GB_D06G0950.1	D06	5522	971	107.869	5.199	PlasmaMembrane/Extracellular/Nuclear
GB_D06G1137	GB_D06G1137.1	D06	2769	651	69.407	7.219	Extracellular
GB_D06G0210	GB_D06G0210.1	D06	1587	528	56.702	8.525	Nuclear
GB_D06G0368	GB_D06G0368.1	D06	998	286	32.67	4.508	Cytoplasmic
GB_D07G2425	GB_D07G2425.1	D07	3840	597	64.766	7.346	Nuclear
GB_D07G0326	GB_D07G0326.1	D07	1845	614	66.197	8.167	PlasmaMembrane/Extracellular
GB_D07G0415	GB_D07G0415.1	D07	2083	641	68.585	7.856	PlasmaMembrane/Extracellular
GB_D07G2423	GB_D07G2423.1	D07	3948	597	64.796	7.7	Nuclear
GB_D07G0204	GB_D07G0204.1	D07	5841	1005	110.749	4.619	PlasmaMembrane/Extracellular/Nuclear
GB_D07G2668	GB_D07G2668.1	D07	2224	572	64.257	8.054	Mitochondrial
GB_D08G0500	GB_D08G0500.1	D08	2263	587	65.685	5.445	PlasmaMembrane
GB_D08G2624	GB_D08G2624.1	D08	1404	467	52.624	7.14	Nuclear
GB_D08G2820	GB_D08G2820.1	D08	2375	636	67.679	7.314	PlasmaMembrane/Extracellular
GB_D08G0353	GB_D08G0353.1	D08	5795	919	98.297	6.834	PlasmaMembrane/Chloroplast
GB_D08G1716	GB_D08G1716.1	D08	3896	467	51.78	6.61	PlasmaMembrane/Extracellular
GB_D08G0808	GB_D08G0808.1	D08	2684	586	65.908	6.26	PlasmaMembrane/Cytoplasmic
GB_D08G1467	GB_D08G1467.1	D08	2611	586	65.561	5.431	PlasmaMembrane
GB_D09G2469	GB_D09G2469.1	D09	3718	607	65.932	7.79	Extracellular
GB_D10G0228	GB_D10G0228.1	D10	2480	399	44.962	5.087	Extracellular/Cytoplasmic
GB_D10G1040	GB_D10G1040.1	D10	1638	545	59.189	8.25	Chloroplast
GB_D10G2672	GB_D10G2672.1	D10	3320	590	66.783	7.296	PlasmaMembrane
GB_D11G3115	GB_D11G3115.1	D11	1524	456	52.587	7.455	PlasmaMembrane
GB_D11G3266	GB_D11G3266.1	D11	1498	442	51.046	8.797	PlasmaMembrane
GB_D11G1268	GB_D11G1268.1	D11	2896	585	65.486	5.912	PlasmaMembrane/Cytoplasmic
GB_D11G0688	GB_D11G0688.1	D11	2168	572	64.283	7.928	Mitochondrial
GB_D11G3328	GB_D11G3328.1	D11	4224	769	87.853	8.085	PlasmaMembrane
GB_D11G0569	GB_D11G0569.1	D11	1398	320	36.23	4.289	Cytoplasmic
GB_D12G0370	GB_D12G0370.1	D12	3783	639	71.079	5.766	PlasmaMembrane/Extracellular/Nuclear
GB_D12G0761	GB_D12G0761.1	D12	1032	228	25.039	8.594	PlasmaMembrane
GB_D13G0982	GB_D13G0982.1	D13	1480	421	48.09	5.08	PlasmaMembrane
GB_D13G1691	GB_D13G1691.1	D13	1504	441	50.925	7.247	PlasmaMembrane/Cytoplasmic
GB_D13G2196	GB_D13G2196.1	D13	2788	639	68.365	7.627	PlasmaMembrane/Extracellular
GB_D13G1693	GB_D13G1693.1	D13	1658	460	52.559	8.315	Nuclear
GB_D13G1832	GB_D13G1832.1	D13	2150	551	63.159	7.733	Nuclear
GB_scaffold31993_objG0001	GB_scaffold31993_objG0001.1	scaffold31993_obj	1545	429	48.62	5.405	PlasmaMembrane

## Sheet: Table S2
Table S2 The gene structure of three cotton species FBXL genes in this study.
	G. arboretum	G. rainmondii	G. hirsutum	Total
intronless	8	1	15	24		intronless	24
1 intron	9	12	31	52		1-intron	52
2 intron	14	22	44	80		2-intron	80
3 intron	7	6	13	26		more than 3-intron	73
4 intron	4	8	4	16
6 intron	1	1	0	2
7 intron	3	3	5	11
8 intron	0	0	1	1
10 intron	2	2	4	8
11 intron	1	0	0	1
14 intron	0	1	0	1
16 intron	1	1	4	6
18 intron	1	0	0	1
				229

## Sheet: Table S3
Table S3 Phylogenetic analysis of FBXL gene numbers among different species.
	Group 1	Group 2	Group 3
		Group 2	Group 3
		Group 2	Group 3
G. hirsutum	64	23	34
G. arboretum	28	11	12
G. rainmondii	28	12	17
G. barbadense	63	22	34
V. vinefera	24	9	10
A. thaliana	21	6	100
G. rainmondii	26	14	17

## Sheet: Table S4
Table S4 The number of duplication types of FBXL gene among different cotton species.
	G. arboretum	G. rainmondii	G. hirsutum	Total	Amount/Total（%）
Segmental or WGD Duplication	26	30	96	152	0.684685
					8
Tandem Duplication	6	16	19	41	0.184685
					2.15789
Proximal Duplication	1		3	4	0.018018
					0.210526
Dispersed Duplication	8	8	3	19	0.0855856
Singleton Duplication	3	3		6	0.027027
				222

## Sheet: Table S5
Table S5 Duplication types of FBXL Gene in different Cotton species
Cotton species	Gene name	Duplication type
G. arboretum	Ga01G0823.1	WGD or Segmental
	Ga01G0835.1	Tandem
	Ga01G0837.1	Tandem
	Ga01G1418.1	WGD or Segmental
	Ga01G2485.1	Dispersed
	Ga02G0228.1	WGD or Segmental
	Ga02G0243.1	WGD or Segmental
	Ga03G0088.1	Tandem
	Ga03G0089.1	Tandem
	Ga03G0092.1	Tandem
	Ga03G2781.1	Dispersed
	Ga05G0586.1	WGD or Segmental
	Ga05G2186.1	WGD or Segmental
	Ga05G2352.1	WGD or Segmental
	Ga06G0223.1	WGD or Segmental
	Ga06G0337.1	WGD or Segmental
	Ga06G0927.1	WGD or Segmental
	Ga06G1125.1	WGD or Segmental
	Ga07G0212.1	WGD or Segmental
	Ga07G0442.1	WGD or Segmental
	Ga07G2429.1	Singleton
	Ga07G2587.1	WGD or Segmental
	Ga07G2675.1	WGD or Segmental
	Ga08G0350.1	WGD or Segmental
	Ga08G0500.1	WGD or Segmental
	Ga08G1637.1	WGD or Segmental
	Ga08G2605.1	Dispersed
	Ga08G2804.1	WGD or Segmental
	Ga09G2642.1	Singleton
	Ga10G0163.1	WGD or Segmental
	Ga10G2078.1	WGD or Segmental
	Ga10G2858.1	Dispersed
	Ga11G0626.1	Dispersed
	Ga11G0805.1	Tandem
	Ga11G2809.1	WGD or Segmental
	Ga11G3411.1	WGD or Segmental
	Ga12G2293.1	WGD or Segmental
	Ga12G2676.1	Singleton
	Ga13G1207.1	Dispersed
	Ga13G1760.1	Proximal
	Ga13G2285.1	WGD or Segmental
	Ga14G0034.1	Dispersed
	Ga14G0395.1	WGD or Segmental
	Ga14G1448.1	Dispersed
G. rainmondii	Gorai.001G033400.1	WGD or Segmental
	Gorai.001G243000.1	Tandem
	Gorai.001G243100.1	Tandem
	Gorai.001G265000.1	WGD or Segmental
	Gorai.001G273700.1	WGD or Segmental
	Gorai.002G084900.1	WGD or Segmental
	Gorai.002G086000.1	Tandem
	Gorai.002G086100.1	Tandem
	Gorai.002G086500.1	WGD or Segmental
	Gorai.002G133700.1	WGD or Segmental
	Gorai.002G266900.1	Dispersed
	Gorai.003G025500.1	WGD or Segmental
	Gorai.003G150800.1	Dispersed
	Gorai.004G053500.1	WGD or Segmental
	Gorai.004G085900.1	WGD or Segmental
	Gorai.004G164500.1	WGD or Segmental
	Gorai.004G256300.1	Singleton
	Gorai.004G276800.1	WGD or Segmental
	Gorai.005G010500.1	Tandem
	Gorai.005G010600.1	Tandem
	Gorai.005G010700.1	Tandem
	Gorai.005G010900.1	Tandem
	Gorai.005G011000.1	Tandem
	Gorai.005G081800.1	Dispersed
	Gorai.005G267100.1	Dispersed
	Gorai.006G255600.1	Singleton
	Gorai.007G072400.1	WGD or Segmental
	Gorai.007G131300.1	WGD or Segmental
	Gorai.007G304900.1	Tandem
	Gorai.007G321500.1	Dispersed
	Gorai.007G326800.1	Tandem
	Gorai.008G038000.1	Singleton
	Gorai.008G077500.1	WGD or Segmental
	Gorai.009G017100.1	WGD or Segmental
	Gorai.009G058000.1	WGD or Segmental
	Gorai.009G215400.1	WGD or Segmental
	Gorai.009G232000.1	WGD or Segmental
	Gorai.009G274400.1	Dispersed
	Gorai.010G022900.1	WGD or Segmental
	Gorai.010G036400.1	WGD or Segmental
	Gorai.010G039000.1	Tandem
	Gorai.010G039100.1	Tandem
	Gorai.010G039200.1	Tandem
	Gorai.010G096600.1	WGD or Segmental
	Gorai.010G114900.1	WGD or Segmental
	Gorai.011G023100.1	Dispersed
	Gorai.011G106600.1	WGD or Segmental
	Gorai.011G279900.1	WGD or Segmental
	Gorai.012G075700.1	WGD or Segmental
	Gorai.013G102700.1	Dispersed
	Gorai.013G161700.1	WGD or Segmental
	Gorai.013G162200.1	Tandem
	Gorai.013G162600.1	Tandem
	Gorai.013G215000.1	WGD or Segmental
	Gorai.001G020200.2	WGD or Segmental
	Gorai.001G042600.2	WGD or Segmental
	Gorai.004G140500.2	WGD or Segmental
G. hirsutum	GH_A01G0747.1	WGD or Segmental
	GH_A01G0748.1	Tandem
	GH_A01G0749.1	Tandem
	GH_A01G1190.1	WGD or Segmental
	GH_A01G2492.1	WGD or Segmental
	GH_A02G0082.1	Tandem
	GH_A02G0085.1	Tandem
	GH_A02G0086.1	Tandem
	GH_A02G1803.1	WGD or Segmental
	GH_A02G1818.1	WGD or Segmental
	GH_A03G0349.1	WGD or Segmental
	GH_A03G2433.1	WGD or Segmental
	GH_A04G0511.1	WGD or Segmental
	GH_A04G0512.1	Tandem
	GH_A05G0157.1	WGD or Segmental
	GH_A05G0554.1	WGD or Segmental
	GH_A05G1662.1	WGD or Segmental
	GH_A05G2065.1	WGD or Segmental
	GH_A05G2217.1	WGD or Segmental
	GH_A05G2247.1	WGD or Segmental
	GH_A05G2613.1	WGD or Segmental
	GH_A05G3439.1	WGD or Segmental
	GH_A06G0210.1	WGD or Segmental
	GH_A06G0343.1	WGD or Segmental
	GH_A06G0370.1	Tandem
	GH_A06G0371.1	WGD or Segmental
	GH_A06G0372.1	Tandem
	GH_A06G0373.1	Tandem
	GH_A06G0908.1	WGD or Segmental
	GH_A06G1073.1	WGD or Segmental
	GH_A07G0202.1	WGD or Segmental
	GH_A07G0329.1	WGD or Segmental
	GH_A07G0419.1	WGD or Segmental
	GH_A07G2363.1	WGD or Segmental
	GH_A07G2364.1	Tandem
	GH_A07G2522.1	WGD or Segmental
	GH_A07G2611.1	WGD or Segmental
	GH_A08G0483.1	WGD or Segmental
	GH_A08G0792.1	WGD or Segmental
	GH_A08G1389.1	WGD or Segmental
	GH_A08G1636.1	WGD or Segmental
	GH_A08G2517.1	WGD or Segmental
	GH_A08G2719.1	WGD or Segmental
	GH_A09G0520.1	WGD or Segmental
	GH_A09G2525.1	WGD or Segmental
	GH_A10G0227.1	WGD or Segmental
	GH_A10G0913.1	WGD or Segmental
	GH_A10G2535.1	WGD or Segmental
	GH_A11G0545.1	WGD or Segmental
	GH_A11G0655.1	WGD or Segmental
	GH_A11G1227.1	WGD or Segmental
	GH_A11G3047.1	WGD or Segmental
	GH_A12G0346.1	WGD or Segmental
	GH_A12G0752.1	WGD or Segmental
	GH_A13G1110.1	WGD or Segmental
	GH_A13G1638.1	Tandem
	GH_A13G1643.1	Dispersed
	GH_A13G1650.1	Proximal
	GH_A13G2113.1	WGD or Segmental
	GH_D01G0740.1	WGD or Segmental
	GH_D01G0748.1	WGD or Segmental
	GH_D01G1258.1	WGD or Segmental
	GH_D01G2028.1	WGD or Segmental
	GH_D01G2567.1	WGD or Segmental
	GH_D02G0089.1	Tandem
	GH_D02G0090.1	Tandem
	GH_D02G0091.1	Tandem
	GH_D02G0093.1	Tandem
	GH_D02G0094.1	Tandem
	GH_D02G2595.1	WGD or Segmental
	GH_D03G0241.1	WGD or Segmental
	GH_D03G0256.1	WGD or Segmental
	GH_D03G1624.1	WGD or Segmental
	GH_D04G0696.1	WGD or Segmental
	GH_D05G0161.1	WGD or Segmental
	GH_D05G0561.1	WGD or Segmental
	GH_D05G1692.1	WGD or Segmental
	GH_D05G2095.1	WGD or Segmental
	GH_D05G2242.1	WGD or Segmental
	GH_D05G2273.1	WGD or Segmental
	GH_D05G2637.1	WGD or Segmental
	GH_D05G3540.1	WGD or Segmental
	GH_D05G3541.1	Tandem
	GH_D06G0195.1	WGD or Segmental
	GH_D06G0328.1	WGD or Segmental
	GH_D06G0348.1	Tandem
	GH_D06G0349.1	Tandem
	GH_D06G0350.1	WGD or Segmental
	GH_D06G0906.1	WGD or Segmental
	GH_D06G1092.1	WGD or Segmental
	GH_D07G0214.1	WGD or Segmental
	GH_D07G0337.1	WGD or Segmental
	GH_D07G0421.1	WGD or Segmental
	GH_D07G2305.1	WGD or Segmental
	GH_D07G2307.1	Proximal
	GH_D07G2465.1	WGD or Segmental
	GH_D07G2552.1	WGD or Segmental
	GH_D08G0497.1	WGD or Segmental
	GH_D08G0784.1	WGD or Segmental
	GH_D08G1411.1	WGD or Segmental
	GH_D08G1648.1	WGD or Segmental
	GH_D08G2524.1	WGD or Segmental
	GH_D08G2716.1	WGD or Segmental
	GH_D09G2461.1	WGD or Segmental
	GH_D10G0239.1	WGD or Segmental
	GH_D10G1048.1	WGD or Segmental
	GH_D10G2666.1	WGD or Segmental
	GH_D11G0573.1	WGD or Segmental
	GH_D11G0684.1	WGD or Segmental
	GH_D11G1257.1	WGD or Segmental
	GH_D11G3076.1	WGD or Segmental
	GH_D11G3232.1	WGD or Segmental
	GH_D11G3284.1	WGD or Segmental
	GH_D12G0364.1	WGD or Segmental
	GH_D12G0988.1	WGD or Segmental
	GH_D13G0935.1	WGD or Segmental
	GH_D13G1598.1	WGD or Segmental
	GH_D13G1600.1	Proximal
	GH_D13G2094.1	WGD or Segmental
	GH_D02G2630.1	Dispersed
	GH_A13G2676.1	Dispersed

## Sheet: Table S6
Table S6 The domain of four cotton species FBXL genes in this study.
	G. arboretum	G. rainmondii	G. hirsutum	G. barbadense	Total	Amount/Total（%）
Domain type a (F-box/LRR)	24	26	56	55	161	0.462644
						0.462644
Domain type b (F-box/LRR)	15	18	38	35	106	0.304598
						0.304598
Domain type c (F-box/LRR/FBD)	12	13	27	29	81	0.232759
						0.232759
					348

## Sheet: Table S7
Table S7 The number of FBXL genes on chromosomes among different cotton species.
	G. arboretum	G. rainmondii	G. hirsutum	G. barbadense
Chr 1/A01	5	7	5	4
Chr 2/A02	2	6	5	5
Chr 3/A03	4	2	2	2
Chr 4/A04		6	2	4
Chr 5/A05	6	7	8	8
Chr 6/A06	4	1	8	8
Chr 7/A07	7	5	7	7
Chr 8/A08	7	2	6	6
Chr 9/A09	1	5	2	1
Chr 10/A10	3	7	3	3
Chr 11/A11	4	3	4	5
Chr 12/A12	2	1	2	2
Chr 13/A13	3	5	5	6
tig00000254	1	/	/	/
tig00004569	1	/	/	/
tig00013637	/	/	/	/
D01	/	/	5	4
D02	/	/	6	5
D03	/	/	3	3
D04	/	/	1	1
D05	/	/	9	8
D06	/	/	7	6
D07	/	/	7	6
D08	/	/	6	7
D09	/	/	1	1
D10	/	/	3	3
D11	/	/	6	6
D12	/	/	2	2
D13	/	/	4	5
scaffold31727_obj_D02	/	/	1	/
scaffold467_obj_A13	/	/	1	/
scaffold31993_obj	/	/	/	1

## Sheet: Table S8
Table S8 Ka/Ks values of duplicated FBXL gene pairs from three cotton species
Gene ID	Gene ID	Ka	Ks	Ka/Ks			Ka/Ks	0-0.49	0.5-1	>1
GH_A01G1190.1	GH_A05G2065.1	0.0696365	0.505183	0.137844			G.hirsutum Vs G.hirsutum	69	10	1	80
GH_A01G0747.1	GH_D01G0748.1	0.0181171	0.0269314	0.672715			G.hirsutum Vs G.raimondii	96	13	8	117
GH_A01G1190.1	GH_D01G1258.1	0.0132527	0.034642	0.382561			G.hirsutum Vs G.arboreum	83	20	2	105
GH_A01G2492.1	GH_D01G2567.1	0.00593703	0.0127099	0.467118			Total	248	43	11
GH_A01G1190.1	GH_D05G2095.1	0.0647278	0.516093	0.125419
GH_A02G1803.1	GH_A10G0913.1	0.115136	0.583649	0.19727
GH_A02G1803.1	GH_D03G0256.1	0.0211718	0.0325274	0.650893
GH_A02G1818.1	GH_D03G0241.1	0.00586609	0.0395914	0.148166
GH_A02G1803.1	GH_D10G1048.1	0.122311	0.577192	0.211906
GH_A02G1818.1	GH_D12G0988.1	0.0441747	0.4402	0.100351
GH_A03G2433.1	GH_D02G2595.1	0.00847367	0.0597578	0.1418
GH_A03G0349.1	GH_D03G1624.1	0.00909693	0.0431774	0.210687
GH_A04G0511.1	GH_D05G3540.1	0.0785347	0.0875432	0.897097
GH_A05G2065.1	GH_A06G0210.1	0.0836264	0.569525	0.146835
GH_A05G2217.1	GH_A06G0343.1	0.0451905	0.520851	0.0867628
GH_A05G0157.1	GH_A07G0419.1	0.106905	0.49383	0.216482
GH_A05G3439.1	GH_D04G0696.1	0.0126743	0.034574	0.366583
GH_A05G0157.1	GH_D05G0161.1	0.0047722	0.0536542	0.0889437
GH_A05G1662.1	GH_D05G1692.1	0.0135035	0.0280531	0.481353
GH_A05G2065.1	GH_D05G2095.1	0.00658034	0.0294484	0.223454
GH_A05G2217.1	GH_D05G2242.1	0.00941302	0.0465356	0.202276
GH_A05G2247.1	GH_D05G2273.1	0.00737931	0.0414066	0.178216
GH_A05G2613.1	GH_D05G2637.1	0.0140109	0.0283638	0.493972
GH_A05G0554.1	GH_D05G0561.1	0.0191311	0.0301548	0.634429
GH_A05G2065.1	GH_D06G0195.1	0.0813022	0.567072	0.143372
GH_A05G0157.1	GH_D07G0421.1	0.114524	0.46668	0.245401
GH_A05G3439.1	GH_D10G2666.1	0.0965653	0.710929	0.13583
GH_A06G1073.1	GH_A07G0329.1	0.143791	0.460104	0.312518
GH_A06G0343.1	GH_D05G2242.1	0.0413796	0.520992	0.0794246
GH_A06G1073.1	GH_D05G0561.1	0.1009	0.452014	0.223224
GH_A06G0210.1	GH_D06G0195.1	0.00666764	0.0214205	0.311274
GH_A06G0343.1	GH_D06G0328.1	0.0107683	0.0206435	0.521632
GH_A06G0371.1	GH_D06G0349.1	0.0256405	0.0543224	0.472006
GH_A06G1073.1	GH_D06G1092.1	0.0177959	0.0584237	0.3046
GH_A06G0908.1	GH_D06G0906.1	0.035124	0.0451283	0.778315
GH_A06G1073.1	GH_D07G0337.1	0.140781	0.470759	0.29905
GH_A07G0419.1	GH_D05G0161.1	0.104858	0.487247	0.215206
GH_A07G0202.1	GH_D06G0906.1	0.100882	0.456804	0.220842
GH_A07G0202.1	GH_D07G0214.1	0.0125662	0.0342067	0.367361
GH_A07G0329.1	GH_D07G0337.1	0.0172195	0.0163749	1.05158
GH_A07G0419.1	GH_D07G0421.1	0.00953813	0.0385813	0.247222
GH_A07G2363.1	GH_D07G2305.1	0.0126358	0.0740886	0.17055
GH_A07G2522.1	GH_D07G2465.1	0.0177178	0.0183542	0.965327
GH_A07G2611.1	GH_D07G2552.1	0.00990805	0.0362843	0.273067
GH_A08G0483.1	GH_A11G1227.1	0.0694607	0.514469	0.135014
GH_A08G0792.1	GH_A11G1227.1	0.0565423	0.567374	0.0996562
GH_A08G1389.1	GH_A11G1227.1	0.0827003	0.596705	0.138595
GH_A08G1389.1	GH_D08G1411.1	0.0052366	0.0318741	0.16429
GH_A08G1636.1	GH_D08G1648.1	0.0115461	0.0383879	0.300774
GH_A08G2517.1	GH_D08G2524.1	0.00750182	0.0666576	0.112543
GH_A08G2719.1	GH_D08G2716.1	0.0114376	0.0457721	0.249883
GH_A08G0483.1	GH_D08G0497.1	0.0181655	0.0337881	0.53763
GH_A08G0792.1	GH_D08G0784.1	0.00751133	0.0416094	0.18052
GH_A08G0792.1	GH_D11G1257.1	0.0617456	0.583629	0.105796
GH_A09G2525.1	GH_D09G2461.1	0.00852545	0.035394	0.240873
GH_A10G2535.1	GH_D10G2666.1	0.00750663	0.0405021	0.185339
GH_A10G0227.1	GH_D10G0239.1	0.00595352	0.0505774	0.117711
GH_A10G0913.1	GH_D10G1048.1	0.0168411	0.0327921	0.513572
GH_A11G1227.1	GH_D08G0497.1	0.0743863	0.510802	0.145626
GH_A11G1227.1	GH_D08G0784.1	0.0545341	0.549217	0.0992943
GH_A11G1227.1	GH_D08G1411.1	0.0827058	0.560455	0.147569
GH_A11G0545.1	GH_D11G0573.1	0.0121858	0.0578833	0.210523
GH_A11G0655.1	GH_D11G0684.1	0.00532997	0.0493257	0.108057
GH_A11G1227.1	GH_D11G1257.1	0.0166884	0.0414066	0.403038
GH_A11G3047.1	GH_D11G3076.1	0.0246622	0.0482446	0.51119
GH_A12G0752.1	GH_D03G0241.1	0.0472122	0.414602	0.113874
GH_A12G0346.1	GH_D12G0364.1	0.00959629	0.034194	0.280643
GH_A12G0752.1	GH_D12G0988.1	0.00768745	0.0188689	0.407413
GH_A13G2113.1	GH_D05G0561.1	0.091625	0.423501	0.216351
GH_A13G2113.1	GH_D13G2094.1	0.0103089	0.0362677	0.284243
GH_A13G1110.1	GH_D13G0935.1	0.00305473	0.0218263	0.139956
GH_D01G1258.1	GH_D05G2095.1	0.064268	0.534962	0.120136
GH_D03G0256.1	GH_D10G1048.1	0.122327	0.597064	0.204882
GH_D04G0696.1	GH_D10G2666.1	0.101164	0.685014	0.147681
GH_D05G2095.1	GH_D06G0195.1	0.0770018	0.563245	0.136711
GH_D05G2242.1	GH_D06G0328.1	0.0409847	0.524119	0.0781973
GH_D05G0561.1	GH_D13G2094.1	0.0892718	0.38658	0.230927
GH_D06G0906.1	GH_D07G0214.1	0.0981699	0.44699	0.219625
GH_D08G0497.1	GH_D08G0784.1	0.0671268	0.544954	0.123179
GH_D08G0784.1	GH_D11G1257.1	0.0613543	0.564994	0.108593
GH_A01G2492.1	Gorai.002G266900.1	0.0046121	0.0148651	0.310264
GH_A01G0747.1	Gorai.002G086000.1	0.050036	0.08253	0.606277
GH_A01G1190.1	Gorai.002G133700.1	0.0107506	0.037366	0.287712
GH_A01G1190.1	Gorai.009G215400.1	0.0674223	0.511364	0.131848
GH_A02G1818.1	Gorai.003G025500.1	0.00390753	0.0463212	0.0843572
GH_A02G0086.1	Gorai.005G010600.1	0.1316	0.102884	1.27911
GH_A02G1818.1	Gorai.008G077500.1	0.0441747	0.451806	0.0977737
GH_A02G1803.1	Gorai.011G106600.1	0.115286	0.591836	0.194793
GH_A03G0349.1	Gorai.003G150800.1	0.015784	0.0507524	0.310999
GH_A03G2433.1	Gorai.005G267100.1	0.00705224	0.0444209	0.15876
GH_A05G2065.1	Gorai.002G133700.1	0.0669172	0.521014	0.128436
GH_A05G0157.1	Gorai.004G276800.1	0.0711116	0.675485	0.105275
GH_A05G0157.1	Gorai.009G017100.1	0.00477085	0.0376393	0.126752
GH_A05G2065.1	Gorai.009G215400.1	0.00823279	0.0240234	0.342699
GH_A05G2217.1	Gorai.009G232000.1	0.0101396	0.0441731	0.229542
GH_A05G2613.1	Gorai.009G274400.1	0.0150193	0.0283806	0.52921
GH_A05G0554.1	Gorai.009G058000.1	0.0149835	0.0324024	0.462418
GH_A05G2065.1	Gorai.010G022900.1	0.0840774	0.572743	0.146798
GH_A05G2217.1	Gorai.010G036400.1	0.0432572	0.520002	0.0831867
GH_A05G3439.1	Gorai.012G075700.1	0.0119213	0.0345883	0.344662
GH_A06G1073.1	Gorai.001G033400.1	0.141149	0.465985	0.302904
GH_A06G0343.1	Gorai.009G232000.1	0.0421293	0.517036	0.0814824
GH_A06G1073.1	Gorai.009G058000.1	0.0970019	0.452898	0.21418
GH_A06G0210.1	Gorai.010G022900.1	0.00918336	0.0268726	0.341738
GH_A06G0343.1	Gorai.010G036400.1	0.0107657	0.0253286	0.425043
GH_A06G1073.1	Gorai.010G114900.1	0.0198812	0.0654181	0.30391
GH_A06G0908.1	Gorai.010G096600.1	0.0407449	0.0505871	0.805441
GH_A07G0329.1	Gorai.001G033400.1	0.0172607	0.0140027	1.23267
GH_A07G2522.1	Gorai.001G265000.1	0.0149958	0.0154804	0.968695
GH_A07G2611.1	Gorai.001G273700.1	0.0076138	0.0283113	0.268931
GH_A07G2363.1	Gorai.001G243000.1	0.0103827	0.0794952	0.130608
GH_A07G0329.1	Gorai.009G058000.1	0.134913	0.411704	0.327694
GH_A07G0419.1	Gorai.009G017100.1	0.104826	0.487869	0.214866
GH_A07G0202.1	Gorai.010G096600.1	0.107459	0.450779	0.238385
GH_A07G0329.1	Gorai.010G114900.1	0.137602	0.44789	0.307222
GH_A08G1636.1	Gorai.004G164500.1	0.0125204	0.038347	0.326501
GH_A08G2517.1	Gorai.004G256300.1	0.00655895	0.0767237	0.0854879
GH_A08G2719.1	Gorai.004G276800.1	0.0107215	0.0457197	0.234505
GH_A08G0483.1	Gorai.004G053500.1	0.0135844	0.0437105	0.310781
GH_A08G0792.1	Gorai.004G085900.1	0.00827128	0.0440494	0.187773
GH_A08G0483.1	Gorai.007G131300.1	0.0756845	0.505468	0.149732
GH_A08G0792.1	Gorai.007G131300.1	0.0601258	0.578106	0.104005
GH_A09G2525.1	Gorai.006G255600.1	0.0100162	0.0429565	0.233171
GH_A10G0227.1	Gorai.011G023100.1	0.00446181	0.0531532	0.0839425
GH_A10G2535.1	Gorai.011G279900.1	0.00901871	0.0356009	0.253328
GH_A10G0913.1	Gorai.011G106600.1	0.0111853	0.0327921	0.341097
GH_A10G2535.1	Gorai.012G075700.1	0.0978585	0.690875	0.141644
GH_A11G1227.1	Gorai.004G053500.1	0.0694379	0.529425	0.131157
GH_A11G1227.1	Gorai.004G085900.1	0.055375	0.557684	0.0992946
GH_A11G0655.1	Gorai.007G072400.1	0.00380349	0.0413096	0.0920728
GH_A11G1227.1	Gorai.007G131300.1	0.0151578	0.0438971	0.345302
GH_A12G0752.1	Gorai.003G025500.1	0.0441304	0.453799	0.0972465
GH_A12G0752.1	Gorai.008G077500.1	0.00768745	0.0252655	0.304266
GH_A12G0346.1	Gorai.008G038000.1	0.00823383	0.0365439	0.225314
GH_A13G2113.1	Gorai.009G058000.1	0.0884822	0.420496	0.210423
GH_A13G2113.1	Gorai.013G215000.1	0.0110043	0.0316074	0.348157
GH_A13G1110.1	Gorai.013G102700.1	0.00305629	0.0181114	0.16875
GH_D01G0740.1	Gorai.002G084900.1	0.00315209	0.00344136	0.915944
GH_D01G0748.1	Gorai.002G086000.1	0.0172903	0.0114093	1.51545
GH_D01G1258.1	Gorai.002G133700.1	0.00576886	0.00260927	2.21091
GH_D01G2567.1	Gorai.002G266900.1	0.00527301	0.0148677	0.354661
GH_D02G2595.1	Gorai.005G267100.1	0.00140565	0.0243232	0.0577904
GH_D02G0093.1	Gorai.005G010900.1	0.0326543	0.0542699	0.601702
GH_D03G1624.1	Gorai.003G150800.1	0.011779	0.0153367	0.768027
GH_D03G0241.1	Gorai.003G025500.1	0.00195027	0.0195345	0.0998373
GH_D03G0241.1	Gorai.008G077500.1	0.0514228	0.401789	0.127985
GH_D03G0256.1	Gorai.011G106600.1	0.11439	0.615725	0.185781
GH_D04G0696.1	Gorai.012G075700.1	0.00221266	0.00483288	0.457835
GH_D05G2095.1	Gorai.002G133700.1	0.0624733	0.529448	0.117997
GH_D05G0161.1	Gorai.004G276800.1	0.0695019	0.669469	0.103817
GH_D05G0161.1	Gorai.009G017100.1	0	0.0196625	0
GH_D05G0561.1	Gorai.009G058000.1	0.00677894	0.01491	0.454658
GH_D05G2095.1	Gorai.009G215400.1	0.0016408	0.0105519	0.155498
GH_D05G2242.1	Gorai.009G232000.1	0.000719683	0.0113768	0.063259
GH_D05G2637.1	Gorai.009G274400.1	0.000990753	0	#NAME?
GH_D05G2242.1	Gorai.010G036400.1	0.0394585	0.520144	0.0758608
GH_D05G0561.1	Gorai.013G215000.1	0.0900735	0.39345	0.228933
GH_D06G0195.1	Gorai.009G215400.1	0.0788247	0.5638	0.13981
GH_D06G0328.1	Gorai.009G232000.1	0.0417338	0.520144	0.0802352
GH_D06G1092.1	Gorai.009G058000.1	0.0925693	0.458088	0.202078
GH_D06G0195.1	Gorai.010G022900.1	0.00249308	0.00530038	0.470359
GH_D06G0328.1	Gorai.010G036400.1	0.00142603	0.00454719	0.313606
GH_D06G0348.1	Gorai.010G039000.1	0.0239849	0.0236356	1.01478
GH_D06G0906.1	Gorai.010G096600.1	0.0128837	0.0235505	0.547067
GH_D06G1092.1	Gorai.010G114900.1	0.00588431	0.0104787	0.56155
GH_D07G0337.1	Gorai.001G033400.1	0.00427809	0.00696869	0.613901
GH_D07G2305.1	Gorai.001G243000.1	0.00662825	0.0141792	0.467462
GH_D07G2465.1	Gorai.001G265000.1	0.00652127	0.00307456	2.12104
GH_D07G2552.1	Gorai.001G273700.1	0.00532389	0.0127176	0.418625
GH_D07G0337.1	Gorai.009G058000.1	0.135768	0.411704	0.329772
GH_D07G0214.1	Gorai.010G096600.1	0.112376	0.458595	0.245044
GH_D07G0337.1	Gorai.010G114900.1	0.134594	0.449983	0.29911
GH_D08G1648.1	Gorai.004G164500.1	0.00095648	0.0125329	0.0763174
GH_D08G2524.1	Gorai.004G256300.1	0.00280505	0.0153301	0.182977
GH_D08G2716.1	Gorai.004G276800.1	0.00485663	0.00870837	0.557697
GH_D08G0497.1	Gorai.004G053500.1	0.00751321	0.024002	0.313024
GH_D08G0784.1	Gorai.004G085900.1	0.000748363	0.00476476	0.157062
GH_D08G0497.1	Gorai.007G131300.1	0.0802238	0.504138	0.159131
GH_D08G0784.1	Gorai.007G131300.1	0.059735	0.559617	0.106743
GH_D08G1411.1	Gorai.007G131300.1	0.0805178	0.555885	0.144846
GH_D09G2461.1	Gorai.006G255600.1	0.00144066	0.00698627	0.206213
GH_D10G0239.1	Gorai.011G023100.1	0.00148588	0.0122752	0.121047
GH_D10G1048.1	Gorai.011G106600.1	0.00878721	0.0107193	0.81976
GH_D10G2666.1	Gorai.011G279900.1	0.00299495	0.018762	0.159629
GH_D10G2666.1	Gorai.012G075700.1	0.10115	0.691422	0.146293
GH_D11G1257.1	Gorai.004G053500.1	0.0756497	0.525375	0.143992
GH_D11G1257.1	Gorai.004G085900.1	0.0622057	0.563491	0.110394
GH_D11G0684.1	Gorai.007G072400.1	0.00228123	0.0203273	0.112225
GH_D11G1257.1	Gorai.007G131300.1	0.00150019	0.00716851	0.209275
GH_D11G3232.1	Gorai.007G321500.1	0.00204064	0.00344927	0.591616
GH_D11G3284.1	Gorai.007G326800.1	0.0476644	0.0460778	1.03443
GH_D12G0988.1	Gorai.003G025500.1	0.0483226	0.428771	0.1127
GH_D12G0364.1	Gorai.008G038000.1	0.00136597	0.00671897	0.2033
GH_D12G0988.1	Gorai.008G077500.1	0	0.00621765	0
GH_D13G2094.1	Gorai.009G058000.1	0.0861408	0.387317	0.222404
GH_D13G0935.1	Gorai.013G102700.1	0	0.010824	0
GH_D13G2094.1	Gorai.013G215000.1	0.00479317	0.0044387	1.07986
GH_A01G0747.1	Ga01G0835.1	0.0496285	0.0775511	0.639947
GH_A01G1190.1	Ga01G1418.1	0.00082158	0.00260756	0.315076
GH_A03G0349.1	Ga01G2485.1	0.00129345	0.00842558	0.153515
GH_A05G2065.1	Ga01G1418.1	0.0687306	0.510369	0.134668
GH_D01G0740.1	Ga01G0823.1	0.0147931	0.0317788	0.465503
GH_D01G0748.1	Ga01G0835.1	0.0191334	0.0201186	0.951031
GH_D01G1258.1	Ga01G1418.1	0.0124175	0.0373743	0.332247
GH_D03G1624.1	Ga01G2485.1	0.00779439	0.0431076	0.180812
GH_D05G2095.1	Ga01G1418.1	0.063827	0.52134	0.122429
GH_A02G1818.1	Ga02G0228.1	0	0	NaN
GH_A02G1803.1	Ga02G0243.1	0.00398434	0.0107794	0.369624
GH_D03G0241.1	Ga02G0228.1	0.00586609	0.0395914	0.148166
GH_D03G0256.1	Ga02G0243.1	0.0185735	0.0325274	0.571011
GH_D12G0988.1	Ga02G0228.1	0.0441747	0.4402	0.100351
GH_A03G2433.1	Ga03G2781.1	0.00140384	0.00967755	0.145061
GH_D02G2595.1	Ga03G2781.1	0.00988599	0.059957	0.164885
GH_D02G0091.1	Ga03G0092.1	0.135889	0.196305	0.692232
GH_A01G1190.1	Ga05G2186.1	0.0687901	0.503291	0.136681
GH_A05G2065.1	Ga05G2186.1	0.0024607	0.00263043	0.935475
GH_A05G2217.1	Ga05G2352.1	0.000719942	0.00225904	0.318694
GH_A05G0554.1	Ga05G0586.1	0.00472975	0.00425533	1.11149
GH_A06G1073.1	Ga05G0586.1	0.0991902	0.451201	0.219836
GH_A06G0343.1	Ga05G2352.1	0.0444273	0.525394	0.0845598
GH_A06G0210.1	Ga05G2186.1	0.0804615	0.564462	0.142546
GH_A13G2113.1	Ga05G0586.1	0.0906942	0.422558	0.214632
GH_D01G1258.1	Ga05G2186.1	0.0678746	0.524476	0.129414
GH_D05G0561.1	Ga05G0586.1	0.0194617	0.0335433	0.580196
GH_D05G2095.1	Ga05G2186.1	0.00575937	0.0320976	0.179433
GH_D05G2242.1	Ga05G2352.1	0.00868474	0.0489399	0.177457
GH_D06G1092.1	Ga05G0586.1	0.094508	0.45771	0.20648
GH_D06G0328.1	Ga05G2352.1	0.0440297	0.528544	0.0833036
GH_D06G0195.1	Ga05G2186.1	0.0781456	0.562029	0.139042
GH_D13G2094.1	Ga05G0586.1	0.088348	0.378203	0.233599
GH_A05G2065.1	Ga06G0223.1	0.0836325	0.569336	0.146895
GH_A06G0908.1	Ga06G0927.1	0.00997702	0.0183527	0.543626
GH_A06G1073.1	Ga06G1125.1	0.00336776	0.00647952	0.519755
GH_A06G0210.1	Ga06G0223.1	0.0033271	0.00529453	0.628403
GH_A07G0329.1	Ga06G1125.1	0.142125	0.455166	0.312248
GH_D05G0561.1	Ga06G1125.1	0.100165	0.451354	0.22192
GH_D06G1092.1	Ga06G1125.1	0.0171094	0.0653935	0.261637
GH_D06G0195.1	Ga06G0223.1	0.0066681	0.0268665	0.248193
GH_D06G0906.1	Ga06G0927.1	0.0413401	0.0484169	0.853835
GH_D07G0337.1	Ga06G1125.1	0.13912	0.465739	0.298709
GH_A05G0157.1	Ga07G0442.1	0.119507	0.501796	0.238158
GH_A07G0202.1	Ga07G0212.1	0.00236053	0.00794709	0.297031
GH_A07G0419.1	Ga07G0442.1	0.0153666	0.0237327	0.647486
GH_A07G2363.1	Ga07G2429.1	0.025715	0.133034	0.193296
GH_A07G2522.1	Ga07G2587.1	0.0036926	0.00914413	0.403822
GH_A07G2611.1	Ga07G2675.1	0.000746919	0.0050484	0.147952
GH_A11G0655.1	Ga07G2675.1	0.0550165	0.47266	0.116398
GH_D05G0161.1	Ga07G0442.1	0.11783	0.49305	0.238982
GH_D06G0906.1	Ga07G0212.1	0.0885769	0.42158	0.210107
GH_D07G0214.1	Ga07G0212.1	0.00948704	0.0290125	0.326999
GH_D07G0421.1	Ga07G0442.1	0.0305609	0.0493727	0.618984
GH_D07G2305.1	Ga07G2429.1	0.0259777	0.0899317	0.28886
GH_D07G2465.1	Ga07G2587.1	0.0176972	0.0246682	0.717409
GH_D07G2552.1	Ga07G2675.1	0.0106797	0.0362374	0.294716
GH_A05G0157.1	Ga08G2804.1	0.0730694	0.654516	0.111639
GH_A08G1636.1	Ga08G1637.1	0.00574532	0.0126186	0.455306
GH_A08G2517.1	Ga08G2605.1	0.000933271	0.0153615	0.0607538
GH_A08G2719.1	Ga08G2804.1	0.0014218	0.00890218	0.159714
GH_A08G0483.1	Ga08G0500.1	0.00450114	0.00473188	0.951238
GH_A11G1227.1	Ga08G0500.1	0.0694425	0.505717	0.137315
GH_D05G0161.1	Ga08G2804.1	0.0714553	0.648709	0.11015
GH_D08G1648.1	Ga08G1637.1	0.0134857	0.0516611	0.261041
GH_D08G2524.1	Ga08G2605.1	0.00655998	0.0567647	0.115564
GH_D08G2716.1	Ga08G2804.1	0.0111559	0.0467771	0.23849
GH_D08G0497.1	Ga08G0500.1	0.0181609	0.038773	0.468391
GH_A09G2525.1	Ga09G2642.1	0.0278609	0.034745	0.801869
GH_D09G2461.1	Ga09G2642.1	0.0230646	0.0522229	0.441656
GH_A02G1803.1	Ga10G2078.1	0.115413	0.600307	0.192257
GH_A10G0227.1	Ga10G2858.1	0	0	NaN
GH_A10G2535.1	Ga10G0163.1	0.00224439	0.00232198	0.966583
GH_A10G0913.1	Ga10G2078.1	0.00237875	0.00539813	0.440662
GH_D03G0256.1	Ga10G2078.1	0.117019	0.60842	0.192333
GH_D04G0696.1	Ga10G0163.1	0.098765	0.689079	0.143329
GH_D10G1048.1	Ga10G2078.1	0.0176479	0.032822	0.537684
GH_D10G0239.1	Ga10G2858.1	0.00595352	0.0505774	0.117711
GH_D10G2666.1	Ga10G0163.1	0.0090204	0.0429029	0.210252
GH_A08G0792.1	Ga11G2809.1	0.0549168	0.572795	0.0958752
GH_A08G1389.1	Ga11G2809.1	0.0810155	0.5918	0.136897
GH_A08G0483.1	Ga11G2809.1	0.0669843	0.519467	0.128948
GH_A11G1227.1	Ga11G2809.1	0.00301016	0	#NAME?
GH_A11G0655.1	Ga11G3411.1	0.000758629	0.0101396	0.0748187
GH_D08G0784.1	Ga11G2809.1	0.0529128	0.554496	0.095425
GH_D08G0497.1	Ga11G2809.1	0.071894	0.515781	0.139389
GH_D11G1257.1	Ga11G2809.1	0.0151539	0.0414234	0.36583
GH_D11G0684.1	Ga11G3411.1	0.0060945	0.0493257	0.123556
GH_D11G3232.1	Ga11G0626.1	0.0272044	0.0444789	0.611625
GH_A12G0346.1	Ga12G2676.1	0.00478498	0.0112089	0.426892
GH_A12G0752.1	Ga12G2293.1	0.00574899	0.0125921	0.456555
GH_D03G0241.1	Ga12G2293.1	0.0523791	0.399141	0.13123
GH_D12G0988.1	Ga12G2293.1	0.00961552	0.00625004	1.53847
GH_D12G0364.1	Ga12G2676.1	0.00891032	0.0271933	0.327666
GH_A13G1110.1	Ga13G1207.1	0.00101712	0	#NAME?
GH_A13G2113.1	Ga13G2285.1	0.00205012	0.0022173	0.924601
GH_D13G2094.1	Ga13G2285.1	0.0123821	0.0386522	0.320345
GH_D13G0935.1	Ga13G1207.1	0.00407575	0.0218263	0.186735
GH_A01G2492.1	Ga14G0034.1	0.00859514	0.0409437	0.209926
GH_D01G2567.1	Ga14G0034.1	0.00925989	0.0365336	0.253462
GH_A05G2217.1	Ga14G0395.1	0.0444081	0.526401	0.0843618
GH_A06G0343.1	Ga14G0395.1	0.00357207	0.00681952	0.523801
GH_D05G2242.1	Ga14G0395.1	0.0406028	0.526545	0.0771118
GH_D06G0328.1	Ga14G0395.1	0.00859865	0.0230035	0.373797
GH_D04G0696.1	Ga14G1448.1	0.0134215	0.0422472	0.31769

## Sheet: Table S9
Table S9 Analysis of GhFBXLs cis-elements.
Classification	Cis-elements name	Number of 121 GhFBXLs Cis-elements	Amount	Amount/Total（%）	Functions of cis-elements
Light responsive	I-box	30	756	0.398314	part of a light responsive element
	G-Box	121			cis-acting regulatory element involved in light responsiveness
	Box 4	226			part of a conserved DNA module involved in light responsiveness
	GATA-motif	35			part of a light responsive element
	ATCT-motif	22			part of a conserved DNA module involved in light responsiveness
	MRE	37			MYB binding site involved in light responsiveness
	chs-CMA1a	14			part of a light responsive element
	AE-box	30			part of a module for light response
	TCT-motif	63			part of a light responsive element
	GT1-motif	86			light responsive element
	AT1-motif	11			part of a light responsive module
	3-AF1 binding site	8			light responsive element
	LAMP-element	6			part of a light responsive element
	chs-Unit 1 m1	2			part of a light responsive element
	chs-CMA2a	3
	Sp1	9			light responsive element
	TCCC-motif	17			part of a light responsive element
	Box II	6			part of a light responsive element
	GA-motif	12			part of a light responsive element
	Gap-box	6			part of a light responsive element
	ACE	6			cis-acting element involved in light responsiveness
	CAG-motif	4			part of a light response element
	ATC-motif	1			part of a conserved DNA module involved in light responsiveness
	ACA-motif	1			part of gapA in (gapA-CMA1) involved with light responsiveness
Growth and development	MBSI	13	81	0.0426765	MYB binding site involved in flavonoid biosynthetic genes regulation
	GCN4_motif	10			cis-regulatory element involved in endosperm expression
	AACA_motif	1			involved in endosperm-specific negative expression
	MSA-like	1			cis-acting element involved in cell cycle regulation
	HD-Zip 1	6			element involved in differentiation of the palisade mesophyll cells
	HD-Zip 3	4			protein binding site
	RY-element	9			cis-acting regulatory element involved in seed-specific regulation
	circadian	9			cis-acting regulatory element involved in seed-specific regulation
	CAT-box	28			cis-acting regulatory element related to meristem expression
	MYB	153	324	0.170706
	MYB-like sequence	72
	Myb	59
	MYB recognition site	16
	Myb-binding site	24
Phytohormones response	TATC-box	10	482	0.253952	cis-acting element involved in gibberellin-responsiveness
	GARE-motif	14			gibberellin-responsive element
	F-box	8
	P-box	24			gibberellin-responsive element
	CGTCA-motif	65			cis-acting regulatory element involved in the MeJA-responsiveness
	TGACG-motif	69			cis-acting regulatory element involved in the MeJA-responsiveness
	SARE	1			cis-acting element involved in salicylic acid responsiveness
	TCA	30			cis-acting element involved in salicylic acid responsiveness
	TCA-element	49			cis-acting element involved in the abscisic acid responsiveness
	ABRE	126			cis-acting element involved in the abscisic acid responsiveness
	ABRE2	1			cis-acting element involved in the abscisic acid responsiveness
	ABRE3a	28			cis-acting element involved in the abscisic acid responsiveness
	ABRE4	10			cis-acting element involved in the abscisic acid responsiveness
	AT~ABRE	1			cis-acting element involved in the abscisic acid responsiveness
	AuxRR-core	5			cis-acting regulatory element involved in auxin responsiveness
	TGA-element	15			auxin-responsive element
	O2-site	26			cis-acting regulatory element involved in zein metabolism regulation
Abiotic or biotic stress	MBS	38	255	0.134352	MYB binding site involved in drought-inducibility
	LTR	20			cis-acting element involved in low-temperature responsiveness
	TC-rich repeats	41			cis-acting element involved in defense and stress responsiveness
	GC-motif	1			enhancer-like element involved in anoxic specific inducibility
	ARE	121			cis-acting regulatory element essential for the anaerobic induction
	WUN-motif	34			wound-responsive element
Total			1898

## Sheet: Table S10
Table S10 The primers used for qRT-PCR in this study.
Primer name	Sequence(5'-3')
GhActin7-F	AGGCACCTCTTAACCCTAAAGC
GhActin7-R	GGACAACGGAATCTCTCAGC
GH_A06G0370-F	ACTGTCACAAAATCGGTGCCCA
GH_A06G0370-R	CTCATCCTCCGCTTCGACCTTG
GH_D01G0740-F	TGTGTTTCGTCGACAGAGTGCT
GH_D01G0740-R	ATTGCAGCACATATCCAGCCGT
GH_D13G1598-F	CGAGGAAGACCTAGCCGACAGA
GH_D13G1598-R	CGCAAGGACAGAAATCCATCCGA
GH_A07G2363-F	TCCTACCTCATCTCCATCCGCC
GH_A07G2363-R	CGTGTAAGACTGACGTAGGGGC
GH_A07G2364-F	ACACTGTCAAGACTCCTCCTTGC
GH_A07G2364-R	GGATCACATACGGTCATCCCGC
GH_D07G2305-F	GACGAAGAGGTTGTGGAGGTCG
GH_D07G2305-R	AGGGCAAGAAAACGCAATGCAC
GH_D07G2307-F	GGAGGTCTTGAGGAGATTGCCG
GH_D07G2307-R	AACGAGGCTCGGGCATTTCTTT

[truncated: 1 more sheets: Table S11]
